# Supplementary material for: Impaired Hyperemic Response to Exercise Post Stroke
Source: PLoS One. 2015 Dec 2;10(12):e0144023. doi: 10.1371/journal.pone.0144023 (PMC4667998; doi:10.1371/journal.pone.0144023)
Supplement: S2 Table — Scatter plots indicate that the hyperemic response to muscle contractions increased linearly with increased torque in all groups (r2 ≥ 0.92). (XLSX) [file pone.0144023.s002.xlsx]

## Sheet: Control Subjects
				Blood Flow (ml/min) at Given % Maximum Voluntary Contraction
		Maximum Voluntary Contraction (nM)	Lean Muscle Mass of Leg (kg)	Resting	20% MVC	40% MVC	60% MVC	80% MVC
	Subject 1	73	5.327	58.686	98.88	123.93	162.12	195.08
	Subject 2	181.33	9.743	203.07	337.63	443.04	476.59	701.11
	Subject 3	NA	NA	NA	NA	NA	NA	NA
	Subject 4	169.42	10.64	135.506	313.38	360.1	472.61	483.24
	Subject 5	145.85	12.776	203.208	263.91	393.26	474.84	469.98
	Subject 6	202.66	10.811	190.866	452.68	635.24	494.73	507.8
	Subject 7	143.4	5.193	173.63	240.66	391.95	484.19	706.18
	Subject 8	127.6	7.329	83.094	243.42	220.29	306.6	368.35
	Subject 9	59.21	5.825	121.704	283.66	327.59	330.01	348.22
	Subject 10	107.14	7.808	56.946	102.36	191.62	292.73	204.05
				136.301	259.62	343.002	388.269	442.668		Average
				19.9553	36.8997	50.9397	39.665	61.8631		SEM
				59.8659	110.699	152.819	118.995	185.589		SD
				0	20	40	60	80
				136.301	259.62	343.002	388.269	442.668

## Sheet: Non-Paretic Leg - Equal Effort
				Blood Flow (ml/min) at Given % Maximum Voluntary Contraction
		Maximum Voluntary Contraction (nM)	Lean Muscle Mass of Leg (kg)	Resting	20% MVC	40% MVC	60% MVC	80% MVC
	Subject 1	68.4	7.599	56.5	139.41	135.38	165.03	191.62
	Subject 2	107.52	14.054	243.94	283.41	253.16	417.23	425.3
	Subject 3	62.88	7.125	120.773	133.17	145.56	176.56	194.19
	Subject 4	35.16	7.99	63.33	63.16	130.62	152.84	178.89
	Subject 5	42.95	5.838	50.9967	60.1	96.87	96.3562	112.29
	Subject 6	37.81	5.316	60.014	99.01	119.52	150.33	168.18
	Subject 7	62.06	9.852	114.51	127.37	219.8	236.21	231.43
	Subject 8	162.9	11.397	214.893	257	432.05	447.16	496.19
	Subject 9	104.49	10.81	108.662	123.42	182.54	219.92	205.15
	Subject 10	188	9.717	61.492	318.45	352.22	310.62	438.54
				109.511	160.45	206.772	237.226	264.178		Average
				22.8931	30.7052	36.7084	39.3731	45.0612		SEM
				68.6792	92.1157	110.125	118.119	135.184		SD
				0	20	40	60	80
				109.511	160.45	206.772	237.226	264.178

## Sheet: Non-Paretic Leg - Equal Torque
				Blood Flow (ml/min) at Given % Maximum Voluntary Contraction
		Maximum Voluntary Contraction (nM)	Lean Muscle Mass of Leg (kg)	Resting	20% MVC	40% MVC	60% MVC	80% MVC
	Subject 1	58.73	7.599	80.69	188.55	280.14	398.46	236
	Subject 2	22.6	14.054	141.864	133.09	141.39	138.89	176.11
	Subject 3	28.58	7.125	100.717	115.85	118	122.73	127.12
	Subject 4	35.16	NA	NA	NA	NA	NA	NA
	Subject 5	41.21	5.838	50.9967	60.1	96.87	96.36	112.29
	Subject 6	29.33	5.316	60.014	88.3	104.32	128.28	151.32
	Subject 7	81.46	9.852	114.51	124.05	223.96	241.27	244.33
	Subject 8	92.1	11.397	214.893	290.19	312.15	376.62	487.69
	Subject 9	42.71	10.81	108.662	48.88	114.52	141.92	165.56
	Subject 10	74.13	9.717	61.492	114.86	147.66	203.02	249.61
				103.76	129.319	171.001	205.283	216.67		Average
				17.0651	24.3711	26.8746	37.4547	37.8443		SEM
				51.1953	73.1134	80.6238	112.364	113.533		SD
				0	20	40	60	80
				103.76	129.319	171.001	205.283	216.67
																																		19.2343	18.9585	16.6102	19.6238	24.1309	28.465	31.471	12.5914	22.7324	24.4894	24.8	23.5363	25.462	27.3888	33.0455	42.7911
																																		32.968	41.21	5.866	11.732	17.598	23.464	29.33	16.292	32.584	48.876	65.168	81.46	18.42	36.84	55.26	73.68
[truncated: 11 more columns]

## Sheet: Paretic Leg
				Blood Flow (ml/min) at Given % Maximum Voluntary Contraction
		Maximum Voluntary Contraction (nM)	Lean Muscle Mass of Leg (kg)	Resting	20% MVC	40% MVC	60% MVC	80% MVC
	Subject 1	58.73	7.318	47.9333	101.07	125.37	132.88	166.4
	Subject 2	22.6	12.236	73.2467	71.54	107.08	100.74	107.09
	Subject 3	28.58	5.989	74.4667	67.11	79.07	85.71	85.42
	Subject 4	35.16	6.261	65.9967	89.38	113.49	97.33	109.81
	Subject 5	41.21	5.471	64.3533	72.18	103.74	130.71	189.83
	Subject 6	29.33	4.883	39.432	39.53	71.72	82.46	101.7
	Subject 7	81.46	9.214	132.974	163.29	263.02	220.02	289.74
	Subject 8	92.1	9.932	161.844	202.44	289.32	290.59	329.75
	Subject 9	42.71	8.953	92.68	113.32	161	163.03	157.12
	Subject 10	74.13	7.66	43.616	88.27	90.2	67.1	92.71
				79.6543	100.813	140.401	137.057	162.957		Average
				13.2307	16.1949	25.3469	23.4642	28.3946		SEM
				39.6922	48.5846	76.0408	70.3926	85.1839		SD
				0	20	40	60	80
				79.6543	100.813	140.401	137.057	162.957
